# Supplementary material for: Chemical Transformations of Benzyl Alcohol Caused by Atomic Chlorine
Source: Molecules. 2024 Jun 30;29(13):3124. doi: 10.3390/molecules29133124 (PMC11243310; doi:10.3390/molecules29133124)
Supplement: Supplementary file 1 [file molecules-29-03124-s001.zip]

Archive with 1 entries (1 files):
- molecules-3039925-supplementary.pdf
